# Supplementary material for: A novel NGS-based microsatellite instability (MSI) status classifier with 9 loci for colorectal cancer patients
Source: J Transl Med. 2020 May 28;18:215. doi: 10.1186/s12967-020-02373-1 (PMC7257555; doi:10.1186/s12967-020-02373-1)
Supplement: Supplementary file 1 — Additional file 1: Table S1. Alterations in two pMMR samples which were considered MSI-H by USCI-msi. Table S2. Gene enrichment in MSI-H or MSS cases. Genes with ten or more alterations in the colorectal cancer cases are listed. Genes with alterations only in MSI-H cases are in bold. [file 12967_2020_2373_MOESM1_ESM.xlsx]

## Sheet: Table S1
SampleID	Alter gene	alter site	Muation Frequency	depth
MS00G19TJ0027	POLD1	POLD1:NM_001256849:exon14:c.T1718C:p.V573A	0.1997	1638
MS00G19TJ0034	POLE	POLE:NM_006231:exon2:c.T95C:p.L32P	0.3728	1370
MS00G19TJ0034	MLH1	MLH1:NM_000249:exon8:c.G677A:p.R226Q	0.0142	1269
MS00G19TJ0034	MSH6	MSH6:NM_001281492:exon2:c.G852A:p.W284X	0.2613	2180
MS00G19TJ0034	MSH3	MSH3:NM_002439:exon5:c.A855G:p.I285M	0.2236	1410
MS00G19TJ0034	PMS2	PMS2:NM_000535:exon8:c.C823T:p.Q275X	0.2679	1158

## Sheet: Table S2
		Number of variant cases
Gene	Alternations	Total	MSI-H	MSS
APC	66	42	6	36
TP53	49	42	5	37
LRP1B	41	20	9	11
KMT2D	31	13	11	2
KRAS	30	30	5	25
MST1	28	20	9	11
ZFHX3	26	14	9	5
KMT2C	24	14	7	7
KMT2B	22	10	9	1
TCF7L2	22	17	9	8
PTPRS	21	12	10	2
GNAS	20	9	8	1
PIK3CA	20	18	7	11
ANKRD11	18	11	11	0
FBXW7	18	17	7	10
RNF43	18	11	10	1
EPHA5	17	10	7	3
CREBBP	15	10	9	1
SPTA1	15	10	6	4
SMAD4	14	12	3	9
AMER1	13	11	7	4
ARID1A	13	10	10	0
BRCA2	13	10	7	3
SLIT2	13	9	8	1
TSC1	13	7	7	0
BCORL1	12	9	9	0
CARD11	12	10	6	4
NCOR1	12	11	7	4
POLE	12	10	9	1
PTCH1	12	6	6	0
ARID1B	11	8	5	3
CASP8	11	9	7	1
GLI1	11	8	6	2
GRIN2A	11	8	6	2
KDM5C	11	8	7	1
PIK3R2	11	9	5	4
SMARCA4	11	9	8	1
TGFBR2	11	9	8	1
FAT1	10	5	5	0
IGF1R	10	7	7	0
KDM5A	10	7	7	0
MED12	10	9	7	2
NOTCH2	10	8	7	1
NOTCH3	10	7	6	1
RANBP2	10	8	5	3
